# Supplementary material for: In Vitro/In Silico Potential of High-Yield Essential Oils for Management of Postharvest Fungi
Source: Metabolites. 2026 Mar 31;16(4):239. doi: 10.3390/metabo16040239 (PMC13117349; doi:10.3390/metabo16040239)
Supplement: Supplementary file 1 [file metabolites-16-00239-s001.zip]

Archive with 1 entries (1 files):
- metabolites-4204197-supplementary.pdf
